# Supplementary material for: Genes of cell-cell interactions, chemotherapy detoxification and apoptosis are induced during chemotherapy of acute myeloid leukemia
Source: BMC Cancer. 2009 Mar 5;9:77. doi: 10.1186/1471-2407-9-77 (PMC2673224; doi:10.1186/1471-2407-9-77)
Supplement: Additional file 3 — Permuting relationship between GO-terms and genes induced at late response following in vivo chemotherapy. The iterative group analysis was used to analyze whether gene products associated with any term in gene ontology (GO) were over-represented among those found to be significantly regulated for early and late response. Source http://source.stanford.edu. False discovery rates for the list of reported GO-terms were estimated by performing 100 permutations. [file 1471-2407-9-77-S3.xls]

## Sheet: Sheet1
Additional File 3. Permuting relationship between GO-terms and genes induced at late response following in vivo chemotherapy.
#Number of spots on chip:	22194
#Number of annotated genes:	22194
#Number of annotated spots:	22194
#Number of groups:	3965
#Number of singletons:	1319
#Significance threshold:	0.00046
#File name:	order_up_late_norepl.txt
#Annotations:	A_id_to_GO_groups.txt
#Genenames:	A_id_to_descr.txt
#Groupnames:	GOterm2num.txt
#Group	Group Name	Members	Number Changed	P-Value Changed	Percent Changed
caspase activation	GO:0006919	15	3	1.13129326351213e-07	20
regulation of apoptosis	GO:0042981	59	4	8.79292486488659e-07	6.8
death receptor activity	GO:0005035	3	2	1.27862907639553e-06	66.7
TRAIL binding	GO:0045569	3	2	1.27862907639553e-06	66.7
induction of apoptosis	GO:0006917	83	4	3.47702794778471e-06	4.87
activation of NF-kappaB-inducing kinase	GO:0007250	10	2	1.91268322010663e-05	20
induction of apoptosis via death domain receptors	GO:0008625	11	2	2.33681387986628e-05	18.2
cell cycle arrest	GO:0007050	60	3	2.41325039173068e-05	5
caspase activator activity	GO:0008656	13	2	3.3114369582532e-05	15.4
hemoglobin binding	GO:0030492	3	3	7.55826205667276e-05	100
metallocarboxypeptidase D activity	GO:0008472	3	3	0.000112448417264654	100
hydrolase activity, acting on carbon-nitrogen (but not peptide) bonds, in cyclic amidines	GO:0016814	4	4	0.000114355261895516	100
positive regulation of I-kappaB kinase/NF-kappaB cascade	GO:0043123	94	3	0.000122542373674372	3.2
eta DNA polymerase activity	GO:0015999	2	2	0.000163978171058732	100
cytolysis	GO:0019835	7	2	0.00019233713307476	28.6
C5a anaphylatoxin receptor activity	GO:0004944	3	2	0.000217055155715684	66.7
UDP-N-acetylgalactosamine metabolism	GO:0019276	2	2	0.00023394245740016	100
peptidoglycan glycosyltransferase activity	GO:0008955	2	2	0.00023394245740016	100
UDP-glucuronate metabolism	GO:0046398	2	2	0.00023394245740016	100
heparan sulfate proteoglycan biosynthesis, polysaccharide chain biosynthesis	GO:0015014	2	2	0.00023394245740016	100
cell recognition	GO:0008037	7	3	0.000244519984678448	42.9
tumor necrosis factor receptor binding	GO:0005164	12	4	0.000305184714154083	33.3
T cell receptor complex	GO:0042101	7	7	0.000331392582654022	100
C-C chemokine receptor activity	GO:0016493	7	3	0.000337244906491563	42.9
negative regulation of DNA replication	GO:0008156	5	4	0.000339479721349178	80
activation of JNK	GO:0007257	14	11	0.00035334362374484	78.6
cyclin-dependent protein kinase inhibitor activity	GO:0004861	8	1	0.00036046593407113	12.4
positive regulation of cytosolic calcium ion concentration	GO:0007204	15	9	0.000383797752357751	60
ribonucleoside-diphosphate reductase activity	GO:0004748	3	3	0.000388576518509764	100
C-X-C chemokine receptor activity	GO:0016494	3	2	0.000393176059610201	66.7
phospholipid dephosphorylation	GO:0046839	16	16	0.000447307739801506	100
induction of apoptosis by intracellular signals	GO:0008629	10	1	0.000450582418628165	10
#Changed groups:
#Identifier	Name	Rank
caspase activation	GO:0006919
A_23_P382775	Homo sapiens BCL2 binding component 3 (BBC3), mRNA	8
A_23_P169030	Homo sapiens apoptosis inducing protein (TRICK2B) mRNA, complete cds	10
A_24_P218265	Homo sapiens tumor necrosis factor receptor superfamily, member 10b (TNFRSF10B), transcript variant 1, mRNA	15
regulation of apoptosis	GO:0042981
A_23_P169030	Homo sapiens apoptosis inducing protein (TRICK2B) mRNA, complete cds	10
A_23_P208706	Homo sapiens BCL2-associated X protein (BAX), transcript variant epsilon, mRNA	13
A_24_P218265	Homo sapiens tumor necrosis factor receptor superfamily, member 10b (TNFRSF10B), transcript variant 1, mRNA	15
A_23_P63896	Homo sapiens tumor necrosis factor receptor superfamily, member 6 (TNFRSF6), transcript variant 1, mRNA	28
death receptor activity	GO:0005035
A_23_P169030	Homo sapiens apoptosis inducing protein (TRICK2B) mRNA, complete cds	10
A_24_P218265	Homo sapiens tumor necrosis factor receptor superfamily, member 10b (TNFRSF10B), transcript variant 1, mRNA	15
TRAIL binding	GO:0045569
A_23_P169030	Homo sapiens apoptosis inducing protein (TRICK2B) mRNA, complete cds	10
A_24_P218265	Homo sapiens tumor necrosis factor receptor superfamily, member 10b (TNFRSF10B), transcript variant 1, mRNA	15
induction of apoptosis	GO:0006917
A_23_P169030	Homo sapiens apoptosis inducing protein (TRICK2B) mRNA, complete cds	10
A_23_P208706	Homo sapiens BCL2-associated X protein (BAX), transcript variant epsilon, mRNA	13
A_24_P218265	Homo sapiens tumor necrosis factor receptor superfamily, member 10b (TNFRSF10B), transcript variant 1, mRNA	15
A_23_P63896	Homo sapiens tumor necrosis factor receptor superfamily, member 6 (TNFRSF6), transcript variant 1, mRNA	28
activation of NF-kappaB-inducing kinase	GO:0007250
A_23_P169030	Homo sapiens apoptosis inducing protein (TRICK2B) mRNA, complete cds	10
A_24_P218265	Homo sapiens tumor necrosis factor receptor superfamily, member 10b (TNFRSF10B), transcript variant 1, mRNA	15
induction of apoptosis via death domain receptors	GO:0008625
A_23_P169030	Homo sapiens apoptosis inducing protein (TRICK2B) mRNA, complete cds	10
A_24_P218265	Homo sapiens tumor necrosis factor receptor superfamily, member 10b (TNFRSF10B), transcript variant 1, mRNA	15
cell cycle arrest	GO:0007050
A_24_P89457	Homo sapiens cyclin-dependent kinase (CIP1/WAF1) mRNA, with a mutation (Ser 31 to Arg) predisposing to cancer, 3 end	1
A_24_P346339	p53 regulated PA26 nuclear protein, induced in a p53 (TP53)-dependent manner by genotoxic stress, induced by growth arrest, widely expressed and primarily localized to the nucleus, may function in regulating cell growth	16
A_23_P23221	Homo sapiens growth arrest and DNA-damage-inducible, alpha (GADD45A), mRNA	21
caspase activator activity	GO:0008656
A_23_P169030	Homo sapiens apoptosis inducing protein (TRICK2B) mRNA, complete cds	10
A_24_P218265	Homo sapiens tumor necrosis factor receptor superfamily, member 10b (TNFRSF10B), transcript variant 1, mRNA	15
hemoglobin binding	GO:0030492
A_23_P135486	Homo sapiens full length insert cDNA clone YP86E09	293
A_23_P421493	Homo sapiens haptoglobin-related protein (HPR), mRNA	297
A_23_P206760	Homo sapiens haptoglobin (HP), mRNA	445
metallocarboxypeptidase D activity	GO:0008472
A_23_P207837	Homo sapiens carboxypeptidase D mRNA, complete cds	388
A_24_P53282	Homo sapiens carboxypeptidase D (CPD), mRNA	563
A_23_P83436	Homo sapiens peptidase D, mRNA (cDNA clone MGC:10905 IMAGE:3626134), complete cds	790
hydrolase activity, acting on carbon-nitrogen (but not peptide) bonds, in cyclic amidines	GO:0016814
A_23_P357101	Protein containing two APOBEC-like C-terminal domains, has a region of high similarity to apolipoprotein B mRNA editing enzyme catalytic polypeptide-like 3C (human APOBEC3C), which is a cytidine deaminase that mutates DNA residues	330
A_24_P66027	Homo sapiens apolipoprotein B mRNA editing enzyme, catalytic polypeptide-like 3B (APOBEC3B), mRNA	964
A_23_P120931	Homo sapiens apolipoprotein B mRNA editing enzyme, catalytic polypeptide-like 3C (APOBEC3C), mRNA	1054
A_23_P369966	Homo sapiens apolipoprotein B mRNA editing enzyme, catalytic polypeptide-like 3D (APOBEC3D), mRNA	1559
positive regulation of I-kappaB kinase/NF-kappaB cascade	GO:0043123
A_23_P169030	Homo sapiens apoptosis inducing protein (TRICK2B) mRNA, complete cds	10
A_24_P218265	Homo sapiens tumor necrosis factor receptor superfamily, member 10b (TNFRSF10B), transcript variant 1, mRNA	15
A_23_P30254	Homo sapiens serum-inducible kinase (SNK), mRNA	23
eta DNA polymerase activity	GO:0015999
A_32_P69492	Homo sapiens cDNA: FLJ21978 fis, clone HEP06046, highly similar to AF158185 Homo sapiens xeroderma pigmentosum variant RAD30 (RAD30) mRNA	39
A_23_P422718	Homo sapiens polymerase (DNA directed), eta (POLH), mRNA	243
cytolysis	GO:0019835
A_24_P42264	Homo sapiens lysozyme (renal amyloidosis) (LYZ), mRNA	62
A_23_P130836	Homo sapiens granzyme M (lymphocyte met-ase 1) (GZMM), mRNA	68
C5a anaphylatoxin receptor activity	GO:0004944
A_23_P2431	Homo sapiens complement component 3a receptor 1 (C3AR1), mRNA	129
A_23_P303058	H.sapiens C5aR mRNA for C5 anaphylatoxin receptor	158
UDP-N-acetylgalactosamine metabolism	GO:0019276
A_24_P406525	Homo sapiens ChGn mRNA for chondroitin beta1,4 N-acetylgalactosaminyltransferase, complete cds	184
A_23_P134835	Homo sapiens chondroitin beta1,4 N-acetylgalactosaminyltransferase (ChGn), mRNA	306
peptidoglycan glycosyltransferase activity	GO:0008955
A_24_P406525	Homo sapiens ChGn mRNA for chondroitin beta1,4 N-acetylgalactosaminyltransferase, complete cds	184
A_23_P134835	Homo sapiens chondroitin beta1,4 N-acetylgalactosaminyltransferase (ChGn), mRNA	306
UDP-glucuronate metabolism	GO:0046398
A_24_P406525	Homo sapiens ChGn mRNA for chondroitin beta1,4 N-acetylgalactosaminyltransferase, complete cds	184
A_23_P134835	Homo sapiens chondroitin beta1,4 N-acetylgalactosaminyltransferase (ChGn), mRNA	306
heparan sulfate proteoglycan biosynthesis, polysaccharide chain biosynthesis	GO:0015014
A_24_P406525	Homo sapiens ChGn mRNA for chondroitin beta1,4 N-acetylgalactosaminyltransferase, complete cds	184
A_23_P134835	Homo sapiens chondroitin beta1,4 N-acetylgalactosaminyltransferase (ChGn), mRNA	306
cell recognition	GO:0008037
A_23_P144959	Homo sapiens chondroitin sulfate proteoglycan 2 (versican) (CSPG2), mRNA	137
A_24_P406525	Homo sapiens ChGn mRNA for chondroitin beta1,4 N-acetylgalactosaminyltransferase, complete cds	184
A_23_P134835	Homo sapiens chondroitin beta1,4 N-acetylgalactosaminyltransferase (ChGn), mRNA	306
tumor necrosis factor receptor binding	GO:0005164
A_23_P119202	Homo sapiens tumor necrosis factor (ligand) superfamily, member 7 (TNFSF7), mRNA	12
A_23_P126836	Homo sapiens tumor necrosis factor (ligand) superfamily, member 4 (tax-transcriptionally activated glycoprotein 1, 34kDa) (TNFSF4), mRNA	329
A_23_P67224	Homo sapiens tumor necrosis factor (ligand) superfamily, member 9 (TNFSF9), mRNA	344
A_24_P237036	Homo sapiens tumor necrosis factor (ligand) superfamily, member 14 (TNFSF14), transcript variant 1, mRNA	373
T cell receptor complex	GO:0042101
A_32_P163247	Homo sapiens CD8 antigen, alpha polypeptide (p32) (CD8A), transcript variant 1, mRNA	116
A_23_P416747	Homo sapiens CD3E antigen, epsilon polypeptide (TiT3 complex) (CD3E), mRNA	1044
A_23_P159335	Homo sapiens CD8 antigen, beta polypeptide 1 (p37) (CD8B1), transcript variant 1, mRNA	1996
A_23_P34676	Homo sapiens CD3Z antigen, zeta polypeptide (TiT3 complex), transcript variant 1, mRNA (cDNA clone MGC:34513 IMAGE:5222574), complete cds	3374
A_23_P138985	Homo sapiens CD3D antigen, delta polypeptide (TiT3 complex) (CD3D), mRNA	3424
A_23_P98410	Homo sapiens CD3G antigen, gamma polypeptide (TiT3 complex) (CD3G), mRNA	5835
A_24_P295999	Homo sapiens CD4 antigen (p55) (CD4), mRNA	6445
C-C chemokine receptor activity	GO:0016493
A_23_P102000	Homo sapiens chemokine (C-X-C motif) receptor 4 (CXCR4), mRNA	233
A_23_P412321	Homo sapiens chemokine (C-C motif) receptor 5 (CCR5), mRNA	343
A_24_P148717	Homo sapiens chemokine (C-C motif) receptor 1 (CCR1), mRNA	391
negative regulation of DNA replication	GO:0008156
A_23_P49972	Homo sapiens CDC6 cell division cycle 6 homolog (S. cerevisiae) (CDC6), mRNA	1211
A_23_P126593	Homo sapiens S100 calcium binding protein A11 (calgizzarin) (S100A11), mRNA	1413
A_23_P19712	Homo sapiens geminin, DNA replication inhibitor (GMNN), mRNA	1755
A_23_P158485	Homo sapiens cutaneous T-cell lymphoma-associated tumor antigen se20-4 (SE20-4), mRNA	1855
activation of JNK	GO:0007257
A_23_P313645	Homo sapiens mitogen-activated protein kinase kinase kinase 2 (MAP3K2), mRNA	934
A_23_P134125	Homo sapiens mitogen-activated protein kinase kinase kinase 5 (MAP3K5), mRNA	2139
A_24_P16997	H.sapiens protein-serine/threonine kinase gene, complete CDS	2153
A_23_P99920	Homo sapiens butyrate-induced transcript 1 (HSPC121), mRNA	2753
A_23_P168692	Homo sapiens cervical SH3P7 mRNA, complete cds	3127
A_24_P43681	Homo sapiens src homology 3 domain-containing protein HIP-55 (HIP-55), mRNA	3383
A_32_P203219	RST32252 Athersys RAGE Library Homo sapiens cDNA, MRNA sequence	4775
A_23_P67271	Homo sapiens protein kinase C-like 1 (PRKCL1), mRNA	4781
A_23_P122579	Homo sapiens death-associated protein 6 (DAXX), mRNA	5109
A_24_P284523	Homo sapiens mitogen-activated protein kinase kinase kinase 10 (MAP3K10), mRNA	5496
A_23_P5002	Homo sapiens mitogen-activated protein kinase kinase kinase kinase 1 (MAP4K1), mRNA	5525
cyclin-dependent protein kinase inhibitor activity	GO:0004861
A_24_P89457	Homo sapiens cyclin-dependent kinase (CIP1/WAF1) mRNA, with a mutation (Ser 31 to Arg) predisposing to cancer, 3 end	1
positive regulation of cytosolic calcium ion concentration	GO:0007204
A_23_P2431	Homo sapiens complement component 3a receptor 1 (C3AR1), mRNA	129
A_23_P303058	H.sapiens C5aR mRNA for C5 anaphylatoxin receptor	158
A_24_P148717	Homo sapiens chemokine (C-C motif) receptor 1 (CCR1), mRNA	391
A_23_P22660	Homo sapiens cysteinyl leukotriene receptor 1 (CYSLTR1), mRNA	726
A_24_P97342	Homo sapiens prokineticin 2 (PROK2), mRNA	1392
A_23_P119502	Homo sapiens endothelial differentiation, G-protein-coupled receptor 6 (EDG6), mRNA	1606
A_24_P331128	Homo sapiens guanine nucleotide binding protein (G protein), alpha 15 (Gq class) (GNA15), mRNA	2644
A_23_P348524	Homo sapiens cDNA clone MGC:46433 IMAGE:5173095, complete cds	3005
A_23_P345564	Homo sapiens opiate receptor-like 1 (OPRL1), transcript variant 2, mRNA	3107
ribonucleoside-diphosphate reductase activity	GO:0004748
A_24_P225616	Homo sapiens, Similar to ribonucleotide reductase protein r2 class I, clone IMAGE:5140388, mRNA, partial cds	267
A_23_P20225	Homo sapiens ribonucleotide reductase M2 B (TP53 inducible) (RRM2B), mRNA	929
A_23_P87351	Homo sapiens ribonucleotide reductase M1 polypeptide (RRM1), mRNA	1521
C-X-C chemokine receptor activity	GO:0016494
A_23_P407565	Homo sapiens chemokine (C-X3-C motif) receptor 1 (CX3CR1), mRNA	134
A_23_P102000	Homo sapiens chemokine (C-X-C motif) receptor 4 (CXCR4), mRNA	233
phospholipid dephosphorylation	GO:0046839
A_23_P70060	Homo sapiens phosphatidic acid phosphatase type 2A (PPAP2A), transcript variant 2, mRNA	1798
A_23_P71389	Homo sapiens mRNA; cDNA DKFZp434K171 (from clone DKFZp434K171); partial cds	2647
A_23_P51986	Homo sapiens cisplatin resistance associated (CRA), mRNA	3031
A_24_P419211	Homo sapiens myotubularin related protein 6 mRNA, partial cds	3149
A_23_P62133	Homo sapiens myotubular myopathy 1 (MTM1), mRNA	3489
A_23_P109606	Homo sapiens nuclear dual-specificity phosphatase (SBF1) mRNA, partial cds	3585
A_23_P25515	Homo sapiens myotubularin related protein 6 (MTMR6), mRNA	3854
A_24_P382119	Homo sapiens myotubularin related protein 4 (MTMR4), mRNA	4305
A_23_P250767	Homo sapiens phosphatidylinositol-3 phosphate 3-phosphatase adaptor subunit mRNA, complete cds	4715
A_23_P206998	Homo sapiens FYVE domain-containing dual specificity protein phosphatase FYVE-DSP2 mRNA, complete cds	6130
A_24_P406830	Homo sapiens myotubularin related protein 2 (MTMR2), mRNA	7566
A_24_P290874	Homo sapiens myotubularin related protein 1, mRNA (cDNA clone MGC:33194 IMAGE:4837744), complete cds	8097
A_24_P261052	Homo sapiens myotubularin related protein 9 (MTMR9), mRNA	9087
A_23_P419795	Homo sapiens Charcot-Marie-Tooth neuropathy 4B2 (autosomal recessive, with myelin outfolding) (CMT4B2), mRNA	10327
A_24_P202978	Homo sapiens myotubularin related protein 3 (MTMR3), transcript variant 3, mRNA	10515
A_24_P354615	Homo sapiens phosphatidylinositol-3 phosphate 3-phosphatase adaptor subunit (3PAP), mRNA	12374
induction of apoptosis by intracellular signals	GO:0008629
A_24_P89457	Homo sapiens cyclin-dependent kinase (CIP1/WAF1) mRNA, with a mutation (Ser 31 to Arg) predisposing to cancer, 3 end	1
